# Supplementary material for: A data-efficient and easy-to-use lip language interface based on wearable motion capture and speech movement reconstruction
Source: Sci Adv. 2024 Jun 26;10(26):eado9576. doi: 10.1126/sciadv.ado9576 (PMC11204283; doi:10.1126/sciadv.ado9576)
Supplement: Supplementary file 2 — Table S3 [file sciadv.ado9576_table_s3.zip]

Archive with 1 entries (1 files):
- ado9576_table_s3.xlsx
