# Supplementary material for: A data-efficient and easy-to-use lip language interface based on wearable motion capture and speech movement reconstruction
Source: Sci Adv. 2024 Jun 26;10(26):eado9576. doi: 10.1126/sciadv.ado9576 (PMC11204283; doi:10.1126/sciadv.ado9576)
Supplement: Supplementary file 2 — Table S3 [file sciadv.ado9576_table_s3.zip › ado9576_table_s3.xlsx]

## Sheet: Sheet1
Sentence No.	Segmentation parameters of words (%)
	Word 1 of sentence		Word 2 of sentence		Word 3 of sentence		Word 4 of sentence
	lead	end	lead	end	lead	end	lead	end
1	5.28	24.54	23.64	63.3	33.54	25.93	55.68	1.53
2	2.49	20.31	22.75	66.15	30.93	25.85	56.52	7.68
3	2.75	25.98	24.46	55.57	35.25	24.86	60.7	2.23
4	0.56	29.33	21.98	0.88	-	-	-	-
5	1.8	36.81	23.56	1.84	-	-	-	-
6	0.42	33.08	24.58	0.81	-	-	-	-
7	4.75	31.62	20.48	3.75	-	-	-	-
8	0.28	39.89	20.2	0.24	-	-	-	-
9	1.68	10.08	53.47	42.21	18.08	0.87
10	0.04	18.44	62.88	0.58	-	-	-	-
11	8.25	51.53	38.42	25.38	23.19	0.61	-	-
12	5.78	19.35	33.08	5.51	-	-	-	-
13	9.39	20.19	35.74	42.66	9.96	2.97	-	-
14	2.52	46.67	46.78	8.78	47.82	0.18	-	-
15	0.92	37.92	21.56	42.63	27.09	0.87	-	-
16	0.38	40.35	29.06	40.55	23.71	0.24	-	-
17	1.52	45.36	30.84	41.98	24.99	0.06	-	-
18	0.42	38.87	11.78	85.86	8.91	0.87	-	-
19	0.54	42.97	35.4	12.96	22.73	0.2	-	-
20	0.3	46.16	30.15	23.84	18.43	0.19	-	-
21	6.83	42.68	36.53	25.02	15.37	0.99	-	-
22	2.82	45.66	33.26	41.76	5.44	0.53	-	-
23	1.26	33.48	34.93	25.6	55.89	28.2	20.4	18.71
24	1.88	56.13	24.17	1.56	26.97	36.34	22.5	0.5
25	3.03	53.32	27.99	21.77	44.43	48.88	19.11	7.61
26	1.88	56.13	26.93	1.39	38.59	34.73	31.64	0.36
27	0.89	37.81	38.48	27.78	56.96	16.25	34.79	0.06
28	0.52	57.84	23.48	3.61	25.52	30.83	20.6	0.82
29	0.89	32.81	36.48	23.78	56.96	25.43	16.6	0.1
30	1.85	56.51	17.24	18.48	22.65	34.7	11.06	0.94
31	4.35	40.07	33.88	24.77	55.77	23.87	32.02	5.29
32	0.63	56	27.64	10.7	32.12	37.1	20.41	0.67
33	0.98	47.06	34.32	24.02	58.78	25.55	25.77	5.02
34	0.29	54.68	18.85	17.61	32.05	26.93	32.52	0.71
35	0.99	43.05	35.32	26.02	56.78	25.55	27.42	0.2
36	0.06	53.84	24.61	20.83	39.76	20.74	24.68	2.26
37	1.37	46.57	34.32	27.02	57.78	22.55	22.36	1.13
38	0.56	50.7	23.19	16.59	37.1	20.87	23.75	0.07
39	1.89	52.61	36.97	23.85	57.07	17.89	40.53	0.24
40	2.68	59.29	24.98	19.3	45.49	26.2	19.78	0.51
41	2.72	58.51	26.72	23.85	57.07	29.87	21.4	2.3
42	0.76	58.89	20.68	31.81	35.21	15.66	35.52	0.48
43	3.51	52.62	27.1	23.76	54.53	27.89	22.36	1.34
44	0.29	53.15	19.87	18.56	33.12	28.72	30.91	0.35
45	4.04	40.22	28.2	28.85	59.07	25.89	23.75	1.63
46	0.72	51.59	21.75	19.48	27.34	30.76	28.06	1.56
47	5.03	39.41	30.44	27.7	55.77	27.4	20.47	0.74
48	0.67	55.57	21.98	23.64	46.79	28.17	15.18	0.65
49	0.92	28.82	30.7	32.47	29.79	0.04	-	-
50	0.47	45.58	20.29	36.34	24.12	37.78	31.73	0.98
51	7.09	30.84	47.29	36.02	26.63	5.88	-	-
52	1.6	54.08	24.51	45.94	24.24	36.77	33.53	0.2
53	6.27	35.85	45.7	30.33	26.51	0.36	-	-
54	1.33	51.39	26.52	41.18	24.67	48.41	19.43	0.41
55	19.09	40.17	40.56	29.14	30.36	0.39	-	-
56	9.24	40.39	30.48	35.72	30.71	40.73	19.9	0.91
57	10.96	34.22	39.24	36.84	27.13	11.22	-	-
58	4.54	46.56	25.28	37.4	27.1	45.54	23.51	0.3
59	7.9	30.64	40.97	35.7	29.59	0.35	-	-
60	7.24	44.73	24.48	40.76	26	36	34.83	0.52
61	4.21	30.32	43.79	32.91	23.77	0.32	-	-
62	0.04	42	28.37	28.69	27.66	36.94	25.75	0.1
63	2.52	32.31	45.39	29.28	33.44	1.43	-	-
64	7.94	45.42	28.25	28.11	27.91	23.5	45.52	0.46
65	10.9	35.67	35.5	27.43	36.11	1.64	-	-
66	8.06	49.63	25.06	28.69	34.65	23.11	39.29	0.97
67	2.62	38.81	45.37	32.95	30.07	0.43	-	-
68	8.98	45.94	26.38	32.59	26.41	29.46	36.02	0.05
69	7.16	40.03	30.78	31.01	35.27	0.29	-	-
70	4.74	44.74	25.22	22.5	35.56	36.55	25.67	0.02
71	5.27	34.64	42.16	32.04	31.75	0.57	-	-
72	4.26	48.8	25.45	30.32	29.79	30.26	33.25	0.51
73	0.14	32.52	13.96	21.49	30.09	31.47	29.15	2.26
74	2.7	31.64	34.21	45.53	26.37	4.69	-	-
75	0.7	23.81	38.18	42.44	20.32	1.39	-	-
76	1.75	38.75	39.48	41.78	27.93	0.88	-	-
77	2.17	24.52	40.46	45.71	27.53	0.86	-	-
78	0.64	29.86	8.55	66.1	31.11	0.24	-	-
79	6.41	43.53	9.89	60.64	31.91	0.09	-	-
80	3.11	33.17	18.17	72.96	6.91	6.54	-	-
81	6.23	42.78	0.69	56.91	22.86	0.44	-	-
82	2.17	32.03	33.95	3.14	-	-	-	-
83	0.44	38.1	28.16	0.71	-	-	-	-
84	3.59	48.36	10.51	33.72	36.56	0.84	-	-
85	1.52	28.22	26.04	1.56	-	-	-	-
86	1.35	30.1	29.46	3.18	-	-	-	-
87	0.14	40.19	26.97	0.41	-	-	-	-
88	0.21	37.39	20.12	0.78	-	-	-	-
89	0.62	37.9	21.42	5.42	-	-	-	-
90	0.55	41.09	11.6	1.95	-	-	-	-
91	0.98	37.12	20.6	0.53	-	-	-	-
92	0.88	41.08	12.74	1.56	-	-	-	-
93	0.58	39.89	20.28	30.79	38.88	0.63	-	-
