# Supplementary material for: A data-efficient and easy-to-use lip language interface based on wearable motion capture and speech movement reconstruction
Source: Sci Adv. 2024 Jun 26;10(26):eado9576. doi: 10.1126/sciadv.ado9576 (PMC11204283; doi:10.1126/sciadv.ado9576)
Supplement: Supplementary file 3 — Movies S1 and S2 [file sciadv.ado9576_movies_s1_and_s2.zip]

Archive with 2 entries (2 files):
- ado9576_movie_s1.mp4
- ado9576_movie_s2.mp4
